# Supplementary material for: Metabolites Associated with Memory and Gait: A Systematic Review
Source: Metabolites. 2022 Apr 15;12(4):356. doi: 10.3390/metabo12040356 (PMC9024701; doi:10.3390/metabo12040356)
Supplement: Supplementary file 1 [file metabolites-12-00356-s001.zip]

Archive with 1 entries (1 files):
- metabolites-1652874-supplementary.xlsx
