# Supplementary material for: Metabolites Associated with Memory and Gait: A Systematic Review
Source: Metabolites. 2022 Apr 15;12(4):356. doi: 10.3390/metabo12040356 (PMC9024701; doi:10.3390/metabo12040356)
Supplement: Supplementary file 1 [file metabolites-12-00356-s001.zip › metabolites-1652874-supplementary.xlsx]

## Sheet: Sheet1
Supplementary Table S1. Associations between metabolites and memory and gait.
Classes	Metabolite	associations with memory	memory assessment	reference	associations with gait	gait assessment	reference
Acylcarnitine	Acylcarnitine Factor Scores				0.003*	8ft walk	Lum 2011
Acylcarnitine	Pimelylcarnitine	FDR <=10%†, FDR <=10%†	Episodic and semantic memory	Huo 2020
Acylcarnitine	Decanoylcarnitine (C10)	FDR <=10%†	Semantic memory	Huo 2020	NS*, NS*	6m walk	Meng 2022
Acylcarnitine	Octadeconylcarnitine (C18)				0.04*	4m walk	Li 2018
Acylcarnitine	Tetradecadienoylcarnitine	FDR <=10%†	Semantic memory	Huo 2020
Acylcarnitine	Malonylcarnitine	FDR <=10%†	Semantic memory	Huo 2020
Acylcarnitine	Suberoylcarnitine (C8-DC)				<0.0001*	6-minute walk	Nierenberg 2020
Acylcarnitine	Isovaleryl-carnitine				0.03*	Timed Up & Go (TUG)	Kameda 2020
Acylcarnitine	Dodecanoylcarnitine (C12)				0.033*, NS*	6m walk	Meng 2022
Acylcarnitine	Tetradecanoylcarnitine (C14)				0.008*, NS*	6m walk	Meng 2022
Acylcarnitine	Acetylcarnitine (C2)				0.044*	6m walk	Meng 2022
Amino acid	Phenylacetylglutamine	0.03*; p not specified*	RAVLT delayed recall; CVLT short delayed free recall, CVLT immediate recall, & total digit span	Tamura 2016; Arnoriaga 2020
Amino acid	N-acetyl-1-methylhistidine	0.0004†	DWRT verbal memory	Bressler 2017
Amino acid	Methionine	NS*	BVMT-R visuospatial memory	Sylvestre 2020	0.019*	6m walk	Lu 2020
Amino acid	Isoleucine	NS*	BVMT-R visuospatial memory	Sylvestre 2020	0.003*	6m walk	Lu 2020
Amino acid	Leucine				0.014*; NS*	6m walk	Lu 2020; Meng 2022
Amino acid	Total BCAAs				0.025*; NS*	6m walk	Lu 2020; Meng 2022
Amino acid	Alanine				0.04†	6m walk	Gonzalez-Freire 2019
Amino acid	Tryptophan	NS*; p not specified*	KOLT immediate recall; CVLT short delayed free recall, CVLT immediate recall, & total digit span	Solvang 2019; Arnoriaga 2020	NS*; NS*; NS*	20m usual walking speed; 4m walk; 6m walk	Murphy 2019; Jang 2020; Meng 2022
Amino acid	N-acetylaspartate				<0.0001*, 0.04†	6-minute walk	Nierenberg 2020
Amino acid	2-aminobutyrate				<0.0001*	6-minute walk	Nierenberg 2020
Amino acid	N-formylmethionine				<0.0001*, 0.01†	6-minute walk	Nierenberg 2020
Amino acid	S-adenosylhomocysteine				<0.0001*, 0.02†	6-minute walk	Nierenberg 2020
Amino acid	1-carboxyethylphenylalanine				<0.0001*, <0.0001†	6-minute walk	Nierenberg 2020
Amino acid	Proline				<0.0001*	15ft walk	Marron 2020
Amino acid	Serine	0.006*	BVMT-R visuospatial memory	Sylvestre 2020
Amino acid	Tyrosine	p not specified*	CVLT short delayed free recall, CVLT immediate recall, and total digit span	Arnoriaga 2020	NS*	6m walk	Meng 2022
Amino acid	Phenylalanine	p not specified*; NS*	CVLT short delayed free recall, CVLT immediate recall, and total digit span; BVMT-R visuospatial memory	Arnoriaga 2020; Sylvestre 2020	NS*†; NS*	6m walk	Gonzalez-Freire 2019; Lu 2020
Amino acid	Phenylacetylglycine	p not specified*	CVLT short delayed free recall, CVLT immediate recall, and total digit span	Arnoriaga 2020
Amino acid	Thiamine	0.016*	Lower memory scores (34.5 [27.2–45.3] versus 44.3 [32.3–64.6] ng/mL	Arnoriaga 2020
Amino acid	Glutamate				0.017*, 0.044*	6m walk	Meng 2022
Amino acid related	Choline				0.002*	6m walk	Lu 2020
Aminoxide	Trimethylamine N-Oxide				0.006*	15ft walk time	He 2020
Azole	Imidazole proprionate				0.0004*	15ft walk	Marron 2020
Benzonitrile	4-hydroxychlorothalonil				<0.0001*	6-minute walk	Nierenberg 2020
Bile acid	Chenodeoxycholic acid (CDCA)	<0.04*	Episodic memory	Borkowski 2021
Bile acid	Taurochenodeoxycholic acid (TCDCA)	<0.04*	Episodic memory	Borkowski 2021
Bile acid	Tauro-alpha-muricholic acid (T-a-MCA)	<0.04*, <0.04*	Episodic and semantic memory	Borkowski 2021
Bile acid	Glycine conjugated to unconjugated ursodeoxycholic acid (GUDCA/UDCA) ratio	<0.04*	Episodic memory	Borkowski 2021
Biogenic amine	Kynurenine	NS*, 0.003*; NS*	KOLT immediate recall; CVLT and Everyday Cognition Battery composite score verbal and working memory	Solvang 2019; Küster 2017	0.002*; NS*†	4m walk; 6m walk	Jang 2020; Gonzalez-Freire 2019
Biogenic amine	Spermidine	0.03*	CVLT verbal memory	Varma 2018
Biogenic amine/Amino acid	Kynurenine/Tryptophan ratio	0.001*; NS*	KOLT immediate recall; WAIS-III LNS working memory	Solvang 2019; Kindler 2020	0.014*	4m walk	Jang 2020
Biopterin	Neopterin	0.001*	KOLT immediate recall	Solvang 2019
Carbohydrate	Hexoses				<0.001*	6m walk	Gonzalez-Freire 2019
Carbohydrate	N-acetylneuraminate				<0.0001*, 0.04†	6-minute walk	Nierenberg 2020
Carbohydrate	Tartronate				<0.0001*	6-minute walk	Nierenberg 2020
Carboxylic acid	2-hydroxyglutarate				0.002*	20m usual walking speed	Murphy 2019
Carboxylic acid	Isovalerate (i5:0)				<0.0001*	6-minute walk	Nierenberg 2020
Carboxylic acid	Oxalate				<0.0001*	6-minute walk	Nierenberg 2020
Carboxylic acid	Hippurate	0.05*	RAVLT delayed recall	Tamura 2016
Carboxylic acid	Pyruvate	<0.002*	Uncued Delayed Free Recall Trial	Proitsi 2018
Carboxylic acid	Salicylurate				0.001*	20m usual walking speed	Murphy 2019
Carboxylic acid	N-acetylalanine				<0.0001*	6-minute walk	Nierenberg 2020
Carboxylic acid	N-acetyl-isoputreanine				<0.0001*	6-minute walk	Nierenberg 2020
Carboxylic acid	C-glycosyltryptophan				<0.0001*; NS*	6-minute walk; 15ft walk	Nierenberg 2020; Marron 2020
Carboxylic acid	Gamma-glutamylphenylalanine				<0.0001*, 0.03†	6-minute walk	Nierenberg 2020
Carboxylic acid	Ergothioneine				<0.0001*, 0.01†	6-minute walk	Nierenberg 2020
Fatty acid	Monounsaturated FA (MUFA/FA ratio)	<0.002*	15-Item Word List short-term verbal memory	Proitsi 2018
Fatty acid	Polyunsaturated FA (arachidonic acid)	NS*, NS*, NS*	Episodic memory, semantic memory, and working memory	Borkowski 2021	NS*	6m walk	Frison 2017
Fatty acid	Polyunsaturated FA (arachidonic acid/(EPA+DHA) ratio)				0.0001*	6m walk	Frison 2017
Fatty acid	Polyunsaturated FA (PUFA/FA ratio)	<0.002*	15-Item Word List short-term verbal memory	Proitsi 2018
Fatty acid	Polyunsaturated FA (DHA/FA ratio)	<0.002*, <0.002*	15-Item Word List short-term verbal memory and Uncued Delayed Free Recall Trial	Proitsi 2018
Fatty acid	Polyunsaturated FA (FAw3)	<0.002*	15-Item Word List short-term verbal memory	Proitsi 2018
Fatty acid	Polyunsaturated FA (FAw3/FA ratio)	<0.002*	15-Item Word List short-term verbal memory	Proitsi 2018
Fatty acid	Polyunsaturated FA (DHA)	<0.002*; NS*, NS*, NS*	15-Item Word List short-term verbal memory; episodic memory, semantic memory, and working memory	Proitsi 2018; Borkowski 2021	0.003*	6m walk	Frison 2017
Fatty acid	Polyunsaturated FA (EPA)	NS*, NS*, NS*	Episodic memory, semantic memory, and working memory	Borkowski 2021	0.006*	6m walk	Frison 2017
Fatty acid	Polyunsaturated FA (n-6/n-3 PUFA ratio)				0.0009*	6m walk	Frison 2017
Fatty acid	Polyunsaturated FA (n-3 PUFA)				0.001*	6m walk	Frison 2017
Fatty acid	Polyunsaturated FA (long chain n-3 PUFA)				0.0006*	6m walk	Frison 2017
Fatty acid	Phytanate				<0.0001*	6-minute walk	Nierenberg 2020
Fatty acid	Linoleamide (18:2n6)	<0.0001*	AVLT immediate recall	Kim 2019
Fatty acid	Oleamide	<0.0001*	AVLT immediate recall	Kim 2019
Fatty acid	Palmitamide	<0.0001*	AVLT immediate recall	Kim 2019
Glycerophospholipid	C38:7 PE plasmalogen				<0.0001*	15ft walk	Marron 2020
Glycerophospholipid	C36:5 PE plasmalogen				0.0005*	15ft walk	Marron 2020
Glycerophospholipid	C40:7 PE plasmalogen				0.0005*	15ft walk	Marron 2020
Imidazopyrimidine	Adenine				0.011*	Timed Up & Go (TUG)	Kameda 2020
Indoles	Indole-3-acetaldehyde	p not specified*	CVLT short delayed free recall, CVLT immediate recall, & total digit span	Arnoriaga 2020
Indoles	Indole-3-proprionic acid	p not specified*	CVLT short delayed free recall, CVLT immediate recall, & total digit span	Arnoriaga 2020	NS*	15ft walk	Marron 2020
Lactone	UDP-glucuronate				0.01*	Timed Up & Go (TUG)	Kameda 2020
Lysophosphatidylcholine	LPC 16:1				0.04*	4m walk	Li 2018
Lysophosphatidylcholine	LPC 17:0				0.03*	6m walk	Gonzalez-Freire 2019
Lysophosphatidylcholine	LPC 18:1				0.001*	6m walk	Gonzalez-Freire 2019
Lysophosphatidylcholine	LPC 18:2	NS*	Delayed word recall, Logical Memory Test part A, Logical Memory Test part B, and incidental learning	Li 2016	<0.0001*, 0.001†; <0.0001*; 0.035*, NS*	6m walk; 6-minute walk; 6m walk	Gonzalez-Freire 2019; Nierenberg 2020; Meng 2022
Lysophosphatidylcholine	LPC 20:4				0.03†	6m walk	Gonzalez-Freire 2019
Nucleoside	N1-methyladenosine				<0.0001*	6-minute walk	Nierenberg 2020
Nucleoside	N6-carbamoylthreonyladenosine				<0.0001*	6-minute walk	Nierenberg 2020
Nucleoside	7-methylguanine				<0.0001*; NS*	6-minute walk; 15ft walk	Nierenberg 2020; Marron 2020
Nucleoside	N2,N2-dimethylguanosine				<0.0001*; NS*	6-minute walk; 15ft walk	Nierenberg 2020; Marron 2020
Nucleoside	N4-acetylcytidine				<0.0001*	6-minute walk	Nierenberg 2020
Nucleoside	5,6-dihydrouridine				<0.0001*	6-minute walk	Nierenberg 2020
Nucleoside	Pseudouridine				<0.0001*	6-minute walk	Nierenberg 2020
Nucleoside	Uridine				<0.0001*	6-minute walk	Nierenberg 2020
Nucleoside	1-methylguanine				<0.0001*	15ft walk	Marron 2020
Nucleoside	Uric acid	<0.001*, 0.001†	CVLT verbal memory and BVRT visual memory	Beydoun 2016
Oxylipin	Thromboxane B2 (TXB2)	< 0.04*	Semantic memory	Borkowski 2021
Oxylipin	Leukotriene B4 (LTB4)	< 0.04*	Episodic memory	Borkowski 2021
Oxylipin	19_20-DiHDoPE	< 0.04*	Semantic memory	Borkowski 2021
Oxylipin	15(16)-EpODE	< 0.04*, <0.04*	Episodic and working memory	Borkowski 2021
Oxylipin	15_16-DiHODE/15(16)-EpODE ratio	<0.04*, <0.04*	Episodic and working memory	Borkowski 2021
Phenylpropanoic acid	4-hydroxphenyllatic acid	p not specified*	CVLT short delayed free recall, CVLT immediate recall, & total digit span	Arnoriaga 2020
Phosphatidylcholine	PC aa C32:3				0.001*, 0.0006†	6m walk	Gonzalez-Freire 2019
Phosphatidylcholine	PC aa C36:5				0.006*	4m walk	Li 2018
Phosphatidylcholine	PC aa C36:6	0.0002*, 0.03*	Incidental learning and DWRT verbal memory	Li 2016	0.0008*	4m walk	Li 2018
Phosphatidylcholine	PC aa C38:0	0.01*, 0.01*, <0.0001*	Logical Memory Test Part A, Logical Memory Test Part B, and incidental learning	Li 2016
Phosphatidylcholine	PC aa C38:6	0.05*, 0.001*	Logical Memory Test Part A and incidental learning	Li 2016
Phosphatidylcholine	PC aa C40:2	0.04*	Incidental learning	Li 2016	NS*	4m walk	Li 2018
Phosphatidylcholine	PC aa C40:6	0.03*, 0.001*	Logical Memory Test Part A and incidental learning	Li 2016
Phosphatidylcholine	PC ae C30:0	FDR <=10%†	Semantic memory	Huo 2020
Phosphatidylcholine	PC ae C34:0	FDR <=10%†, FDR <=10%†	Episodic and semantic memory	Huo 2020
Phosphatidylcholine	PC ae C36:1	FDR <=10%†	Semantic memory	Huo 2020
Phosphatidylcholine	PC ae C36:2	FDR <=10%†	Semantic memory	Huo 2020
Phosphatidylcholine	PC ae C36:5				<0.0001*	6-minute walk	Nierenberg 2020
Phosphatidylcholine	PC ae C38:3	FDR <=10%†	Semantic memory	Huo 2020	0.03†	6m walk	Gonzalez-Freire 2019
Phosphatidylcholine	PC ae C40:6	0.04*, 0.03*, 0.0004*	Logical Memory Test Part A, Logical Memory Test Part B, and incidental learning	Li 2016
Phosphatidylcholine	PC ae C44:4	FDR <=10%†	Episodic memory	Huo 2020
Phosphatidylcholine	PC 16:0/20:5	0.001*	CVLT verbal memory	Simpson 2016
Phosphatidylcholine	PC 16:0/22:6	0.001*	CVLT verbal memory	Simpson 2016
Phosphatidylcholine	PC 18:0/22:6	0.002*	CVLT verbal memory	Simpson 2016
Phosphatidylcholine	C38:7 PC plasmalogen				0.0009*	15ft walk	Marron 2020
Sphingolipid	Behenoyl SM 22:0				<0.0001*, 0.02†	6-minute walk	Nierenberg 2020
Sphingolipid	Total SM	0.047*, 0.034†	HVLT verbal delayed recall	Mielke/Rabins 2010
Sphingolipid	SM 16:1				0.0009*	6m walk	Gonzalez-Freire 2019
Sphingolipid	SM 18:0	NS†	CVLT verbal memory	Chan 2018	0.002*	6m walk	Gonzalez-Freire 2019
Sphingolipid	SM 18:1				<0.0001*; NS*	6m walk; 15ft walk	Gonzalez-Freire 2019; Marron 2020
Sphingolipid	SM 40:2				<0.0001*, 0.0003†	6-minute walk	Nierenberg 2020
Sphingolipid	SM 43:1				<0.0001*	6-minute walk	Nierenberg 2020
Sphingolipid	SM (OH) 22:1				0.002*	4m walk	Li 2018
Sphingolipid	SM (OH) 22:2				0.03*	4m walk	Li 2018
Sphingolipid	SM (OH) 24:1				0.001*	4m walk	Li 2018
Sphingolipid	CerC18:0/SM18:0 ratio	0.004†	CVLT verbal memory	Chan 2018
Sphingolipid	CerC18:0/MHxCer18:0 ratio	0.03†	CVLT verbal memory	Chan 2018
Sphingolipid	Cer C16:0	NS*, 0.011†, 0.001†	HVLT verbal memory, HVLT verbal delayed recall, and verbal immediate recall	Mielke/Rabins 2010	<= 0.01*	5.6m electronic walk-way	Wennberg 2017
Sphingolipid	Cer C18:0	NS*†, 0.044†; NS*, 0.003†	HVLT verbal memory, HVLT verbal immediate recall, HVLT verbal delayed recall; CVLT verbal memory	Mielke/Rabins 2010; Chan 2018	NS*	5.6m electronic walk-way	Wennberg 2017
Sphingolipid	Cer C20:0	NS*†, 0.025†	HVLT verbal memory, HVLT verbal delayed recall, and verbal immediate recall	Mielke/Rabins 2010	NS*	5.6m electronic walk-way	Wennberg 2017
Sphingolipid	Cer C22:0	0.007†; NS*, 0.025†, 0.007†	CVLT verbal memory; HVLT verbal memory, HVLT verbal delayed recall, and verbal immediate recall	Mielke/Haughey 2010; Mielke/Rabins 2010	NS*	5.6m electronic walk-way	Wennberg 2017
Sphingolipid	Cer C24:0	0.016†; NS*, 0.008†, 0.028†	CVLT verbal memory; HVLT verbal memory, HVLT verbal delayed recall, and verbal immediate recall	Mielke/Haughey 2010; Mielke/Rabins 2010	<= 0.05*	5.6m electronic walk-way	Wennberg 2017
Sphingolipid	Cer C24:1	NS*†, 0.019†	HVLT verbal memory, HVLT verbal immediate recall, HVLT verbal delayed recall	Mielke/Rabins 2010	NS*; NS*	5.6m electronic walk-way; 20m usual walking speed	Wennberg 2017; Murphy 2019
Sphingolipid	Cer 16:0/S1P ratio				<=0.01*	5.6m electronic walk-way	Wennberg 2017
Sphingolipid	S1P	NS†	CVLT verbal memory	Chan 2018	<= 0.05*	5.6m electronic walk-way	Wennberg 2017
Sphingolipid	lactosyl Cer C12:0	NS*†, 0.018†	HVLT verbal memory, HVLT verbal immediate recall, and HVLT verbal delayed recall	Mielke/Rabins 2010
Triacylcglycerol	C58:10 TAG				0.0003*	15ft walk	Marron 2020
Triacylcglycerol	C60:12 TAG				0.0008*	15ft walk	Marron 2020
Triacylcglycerol	C56:8 TAG				0.0008*	15ft walk	Marron 2020
Triacylcglycerol	C58:9 TAG				0.0009*	15ft walk	Marron 2020
	12-metabolite index	0.022*	RAVLT verbal memory	Mapstone 2017
Note: yellow cells indicates shared metabolites. Red text indicates upregulated metabolites. Blue text indicates downregulated metabolites.
